# Supplementary material for: Synthesis, Structure, and Photophysical Properties of Platinum(II) (N,C,N′) Pincer Complexes Derived from Purine Nucleobases†
Source: Inorg Chem. 2023 May 18;62(21):8232–48. doi: 10.1021/acs.inorgchem.3c00650 (PMC10230507; doi:10.1021/acs.inorgchem.3c00650)
Supplement: Supplementary file 2 — ic3c00650_si_002.txt [file ic3c00650_si_002.txt]

41
Complex 3a. E = -1473.002365
78       1.246180000     -0.596440000     -0.089411000
17       1.576916000     -3.013639000      0.042119000
7       -2.966195000     -1.527032000     -0.281912000
7       -3.553597000      1.997516000     -0.069525000
7       -4.770452000      0.099284000     -0.224287000
7        3.310332000     -0.055862000      0.151451000
7       -0.818056000     -0.502602000     -0.179396000
6        1.006976000      1.318557000     -0.065506000
6       -3.453032000     -0.288952000     -0.217037000
6       -0.304334000      1.835218000     -0.027506000
6        3.636292000     -0.250051000      1.589321000
1        3.448296000     -1.298124000      1.856440000
1        2.992918000      0.397139000      2.199153000
1        4.696292000      0.002480000      1.776212000
6        0.627520000      4.054768000      0.151693000
1        0.492505000      5.135002000      0.243560000
6       -0.495753000      3.226818000      0.079075000
1       -1.506084000      3.639606000      0.107910000
6        1.937070000      3.528245000      0.102006000
1        2.790869000      4.212025000      0.148138000
6       -1.310162000      0.787454000     -0.107999000
6       -2.706645000      0.910329000     -0.123703000
6        3.440331000      1.415725000     -0.215949000
1        4.287905000      1.855828000      0.338044000
1        3.700934000      1.446137000     -1.285613000
6        2.133149000      2.151085000     -0.016755000
6       -6.180082000     -1.470114000      1.086909000
1       -5.309598000     -2.076613000      1.377893000
1       -7.055599000     -2.133951000      1.015780000
1       -6.371623000     -0.726162000      1.876103000
6       -5.925170000     -0.792376000     -0.257482000
1       -6.792013000     -0.193982000     -0.577257000
1       -5.735460000     -1.546768000     -1.036325000
6       -1.640762000     -1.573843000     -0.257401000
1       -1.132238000     -2.542101000     -0.291704000
6        4.226537000     -0.877567000     -0.675529000
1        5.275413000     -0.570945000     -0.510395000
1        3.966230000     -0.753028000     -1.734527000
1        4.084375000     -1.932704000     -0.409399000
6       -4.753706000      1.477473000     -0.127362000
1       -5.686316000      2.044592000     -0.110970000
53
Complex 4a. E = -1320.389873
78      -0.378872000     -0.936337000     -0.109385000
7        1.678911000      2.865641000      0.019175000
7        4.721073000      1.005825000      0.315463000
7        4.077363000      3.171358000      0.258110000
7       -1.268509000     -2.900079000     -0.002589000
7        1.054343000      0.563966000     -0.039493000
6        1.268615000     -2.013312000     -0.054153000
6        2.930065000      2.425984000      0.141318000
6        2.503651000     -1.353451000      0.092749000
6       -1.633995000     -3.127510000      1.420972000
1       -2.334672000     -2.346800000      1.743414000
1       -0.730078000     -3.076355000      2.040964000
1       -2.103549000     -4.121736000      1.537451000
6        3.595301000     -3.502767000      0.191454000
1        4.503581000     -4.101382000      0.294415000
6        3.687597000     -2.108258000      0.215408000
1        4.651343000     -1.608053000      0.329387000
6        2.355480000     -4.159534000      0.028989000
1        2.329517000     -5.253800000     -0.000124000
6        2.351573000      0.094513000      0.085435000
6        3.349724000      1.075309000      0.181539000
6       -0.208078000     -3.911786000     -0.418989000
1       -0.446204000     -4.891104000      0.032998000
1       -0.303310000     -4.026084000     -1.510350000
6        1.184572000     -3.409973000     -0.104586000
6        3.974803000      5.189163000     -1.186450000
1        4.748278000      4.805756000     -1.870271000
1        4.041580000      6.287981000     -1.167447000
1        2.986323000      4.909719000     -1.580058000
6        4.159099000      4.627903000      0.221693000
1        3.379939000      5.018428000      0.894233000
1        5.135555000      4.911576000      0.643282000
6        0.784583000      1.890178000     -0.064476000
1       -0.274376000      2.144868000     -0.158621000
6       -2.474974000     -3.051054000     -0.849439000
1       -2.878981000     -4.076718000     -0.767550000
1       -2.214199000     -2.837662000     -1.893907000
1       -3.226038000     -2.319148000     -0.527037000
6        5.108085000      2.255679000      0.353039000
1        6.141720000      2.591328000      0.455731000
6       -2.121627000      0.179628000     -0.081858000
6       -3.172209000      0.824397000     -0.024642000
6       -4.385899000      1.575051000      0.048057000
6       -5.593347000      1.067963000     -0.485905000
6       -4.419378000      2.849344000      0.661008000
6       -6.777131000      1.801904000     -0.408230000
6       -5.606139000      3.578451000      0.736484000
6       -6.792154000      3.060729000      0.203275000
1       -5.584826000      0.086433000     -0.965523000
1       -3.495583000      3.255270000      1.079445000
1       -7.697973000      1.388346000     -0.829162000
1       -5.606714000      4.561166000      1.216468000
1       -7.720908000      3.634011000      0.263472000
60
Complex 5a. E = -1578.492812
78      -1.269834000     -1.216906000      0.080243000
7        0.285017000      2.828031000     -0.164602000
7       -3.118118000      3.924441000     -0.265564000
7       -1.055585000      4.845272000     -0.338111000
7       -2.198040000     -3.162399000      0.041810000
7       -1.045262000      0.854033000     -0.014392000
6       -3.156503000     -0.652913000      0.133964000
6       -0.867134000      3.489199000     -0.223663000
6       -3.454646000      0.714831000      0.000634000
6       -2.227063000     -3.598566000     -1.379662000
1       -1.202158000     -3.632203000     -1.770158000
1       -2.812088000     -2.880955000     -1.968633000
1       -2.687859000     -4.600434000     -1.458888000
6       -5.802750000      0.162613000      0.060745000
1       -6.850314000      0.471518000      0.025653000
6       -4.799643000      1.132571000     -0.034989000
1       -5.046225000      2.191083000     -0.137421000
6       -5.496710000     -1.207168000      0.210849000
1       -6.312804000     -1.931802000      0.298915000
6       -2.250319000      1.534536000     -0.071247000
6       -2.165151000      2.928942000     -0.182527000
6       -3.626635000     -3.003992000      0.548206000
1       -4.246894000     -3.820887000      0.138527000
1       -3.584115000     -3.144586000      1.639859000
6       -4.161957000     -1.618166000      0.258079000
6        0.643806000      6.071618000      0.993532000
1       -0.099834000      6.404071000      1.734735000
1        1.430344000      6.838956000      0.922581000
1        1.101892000      5.136628000      1.348676000
6       -0.002104000      5.853646000     -0.372906000
1        0.751377000      5.518368000     -1.102283000
1       -0.449964000      6.782037000     -0.759366000
6        0.141493000      1.511372000     -0.062830000
1        1.047133000      0.897258000     -0.017008000
6       -1.479070000     -4.173560000      0.852744000
1       -2.006074000     -5.144475000      0.815841000
1       -1.414801000     -3.825819000      1.891617000
1       -0.459061000     -4.281157000      0.463273000
6       -2.425055000      5.031119000     -0.351969000
1       -2.848890000      6.033663000     -0.435790000
6        0.710310000     -1.768932000     -0.026433000
6        1.926258000     -1.965600000     -0.097634000
6        3.340734000     -1.921091000     -0.167548000
7        4.098151000     -3.039204000     -0.244024000
6        4.011579000     -0.672816000     -0.156993000
6        5.429278000     -2.925853000     -0.305892000
7        6.170754000     -1.809652000     -0.303979000
1        5.986408000     -3.869034000     -0.364676000
7        3.572820000      0.633490000     -0.089440000
6        5.418837000     -0.713772000     -0.230739000
7        5.827848000      0.603618000     -0.211460000
6        4.668832000      1.349411000     -0.120628000
1        4.709288000      2.439867000     -0.087422000
6        7.206691000      1.069922000     -0.223365000
1        7.728888000      0.549611000     -1.041932000
1        7.190168000      2.143142000     -0.469902000
6        7.923614000      0.815167000      1.101328000
1        7.942080000     -0.263546000      1.316004000
1        7.415058000      1.330684000      1.931301000
1        8.962225000      1.178155000      1.049551000
47
Complex 3b. E = -1738.553547
78      -0.011723000     -0.082398000     -0.096975000
8       -6.907538000     -1.345373000     -0.198871000
7        5.381740000     -0.424732000     -0.074215000
7        3.665841000     -2.167316000     -0.135475000
6        3.162067000      1.343519000     -0.030329000
7        1.867154000     -0.855401000     -0.097119000
7       -1.811052000      0.935851000     -0.075474000
6       -1.679993000      2.231229000     -0.002555000
1       -2.570236000      2.872140000      0.010576000
7        4.433082000      1.785686000     -0.013384000
6        4.128874000     -0.862421000     -0.092880000
6       -0.346127000      2.778064000      0.030209000
6        4.499517000     -3.368124000     -0.117078000
1        5.309558000     -3.211050000     -0.845210000
1        3.878515000     -4.201166000     -0.478215000
6       -5.692182000     -0.753502000     -0.097250000
6       -5.345484000      0.191300000      0.880686000
1       -6.055529000      0.498463000      1.648069000
6        5.447620000      0.913393000     -0.036080000
1        6.454340000      1.345929000     -0.019837000
6        0.690557000      1.797139000     -0.020285000
6       -4.057864000      0.737479000      0.887666000
1       -3.779207000      1.449015000      1.668244000
6       -0.076170000      4.152642000      0.092019000
1       -0.901215000      4.870393000      0.128482000
6       -3.453734000     -0.611705000     -1.029714000
1       -2.704586000     -0.937841000     -1.749333000
6        2.025618000      2.275531000      0.002359000
6       -4.733037000     -1.146332000     -1.049735000
1       -5.019819000     -1.892271000     -1.793025000
6        2.284143000      3.662391000      0.063011000
1        3.326942000      3.985620000      0.075319000
6       -3.110687000      0.354113000     -0.067756000
6        2.985327000     -0.049801000     -0.072493000
6        1.248884000      4.595192000      0.107292000
1        1.474503000      5.662728000      0.154547000
6       -7.916968000     -1.015676000      0.728280000
1       -7.624908000     -1.270484000      1.763826000
1       -8.801061000     -1.606895000      0.453547000
1       -8.178828000      0.058025000      0.688606000
6        2.303529000     -2.106534000     -0.130953000
1        1.633564000     -2.965971000     -0.157284000
6        5.072770000     -3.654571000      1.268278000
1        5.701675000     -2.815805000      1.601806000
1        5.694700000     -4.562434000      1.237116000
1        4.269019000     -3.809710000      2.004772000
17      -0.900590000     -2.351600000     -0.137849000
59
Complex 4b. E = -1585.947526
78       0.522799000     -0.444803000      0.100460000
8       -6.342065000     -1.557869000      0.165550000
7        5.466732000      1.748692000      0.039344000
7        3.252171000      2.776870000      0.085212000
6        4.016352000     -0.693555000      0.032387000
7        2.022629000      0.920470000      0.075695000
7       -0.777909000     -2.053615000      0.105600000
6       -2.886971000      2.787065000      0.066868000
6       -0.195474000     -3.219557000      0.043449000
1       -0.807047000     -4.131046000      0.038671000
7        5.361640000     -0.653499000      0.014827000
6       -0.895695000      1.026749000      0.104065000
6        4.139937000      1.713642000      0.058598000
6        1.248294000     -3.269711000      0.009829000
6        3.617816000      4.191635000      0.043565000
1        4.441649000      4.333143000      0.759163000
1        2.752132000      4.763620000      0.409203000
6       -5.000593000     -1.742584000      0.092537000
6       -4.178133000      2.317990000     -0.272990000
1       -4.304769000      1.262010000     -0.518386000
6       -4.353309000     -2.506922000     -0.889855000
1       -4.914620000     -3.007978000     -1.678081000
6        6.002251000      0.520890000      0.019906000
1        7.096974000      0.472425000      0.004559000
6        1.878039000     -1.989577000      0.044581000
6       -2.957640000     -2.611941000     -0.877471000
1       -2.452296000     -3.177075000     -1.663883000
6        1.979624000     -4.465864000     -0.039824000
1        1.460293000     -5.428871000     -0.063849000
6       -2.851619000     -1.189338000      1.076861000
1       -2.257912000     -0.660052000      1.821143000
6       -2.742094000      4.155900000      0.386590000
1       -1.752717000      4.533754000      0.655713000
6        3.292999000     -1.974589000      0.017595000
6       -4.234886000     -1.092583000      1.079238000
1       -4.756472000     -0.493243000      1.827172000
6        4.024859000     -3.181479000     -0.031353000
1        5.115091000     -3.123618000     -0.048621000
6       -2.199859000     -1.963370000      0.101638000
6       -3.839770000      5.017106000      0.366923000
1       -3.703899000      6.072664000      0.618631000
6        3.354102000      0.550435000      0.056158000
6        3.376883000     -4.416623000     -0.059113000
1        3.959965000     -5.339501000     -0.097295000
6       -5.271481000      3.183493000     -0.288523000
1       -6.260357000      2.797254000     -0.551037000
6       -5.110334000      4.537283000      0.029712000
1       -5.968976000      5.213585000      0.015843000
6       -1.778161000      1.886604000      0.089335000
6       -7.176395000     -2.164397000     -0.795632000
1       -6.952318000     -1.809929000     -1.818760000
1       -8.206675000     -1.881957000     -0.540063000
1       -7.093151000     -3.266914000     -0.777149000
6        1.997193000      2.244862000      0.088692000
1        1.075660000      2.825842000      0.105627000
6        4.038512000      4.641133000     -1.353187000
1        4.914676000      4.067580000     -1.690202000
1        4.307882000      5.708471000     -1.339240000
1        3.221591000      4.498816000     -2.077692000
66
Complex 5b. E = -1844.054322
78       1.370944000     -0.039672000     -0.094812000
8        0.242817000      6.858217000     -0.013382000
7        0.962313000     -5.437796000      0.034582000
7       -0.750766000     -3.695532000      0.040192000
6        2.770586000     -3.254501000     -0.059254000
7        0.582381000     -1.915504000     -0.028275000
7        2.455140000      1.727940000     -0.144658000
6       -3.110367000      1.233064000     -0.060364000
6        3.749257000      1.559498000     -0.161395000
1        4.409697000      2.435204000     -0.198089000
7        3.187779000     -4.533912000     -0.044117000
6       -0.514280000      0.732112000     -0.068886000
6        0.546813000     -4.178062000      0.020451000
6        4.276546000      0.214248000     -0.150097000
6       -1.975291000     -4.490138000      0.130574000
1       -1.688903000     -5.519960000     -0.126013000
1       -2.671688000     -4.122598000     -0.638324000
6        0.830972000      5.637627000      0.015025000
7       -3.656525000      2.463697000     -0.189849000
6        1.880473000      5.279054000      0.875087000
1        2.281189000      5.983647000      1.603473000
6        2.297757000     -5.531416000     -0.000381000
1        2.711240000     -6.546322000      0.008285000
6        3.280721000     -0.805467000     -0.116960000
6        2.409734000      3.985581000      0.820544000
1        3.198615000      3.699709000      1.519936000
6        5.649099000     -0.076004000     -0.174918000
1        6.383766000      0.734626000     -0.202220000
6        0.846387000      3.402165000     -0.930993000
1        0.433510000      2.662342000     -1.615041000
6       -3.999067000      0.135106000      0.075830000
6        3.736528000     -2.143637000     -0.103253000
6        0.320650000      4.684188000     -0.885930000
1       -0.511766000      4.972136000     -1.529958000
6        5.119031000     -2.431501000     -0.126286000
1        5.427668000     -3.478765000     -0.113826000
6        1.910404000      3.042907000     -0.085477000
6        1.378536000     -3.046084000     -0.026285000
6        6.068051000     -1.409675000     -0.162843000
1        7.132891000     -1.652675000     -0.180955000
6       -4.986218000      2.599503000     -0.180766000
1       -5.362660000      3.623766000     -0.290512000
7       -5.917823000      1.644336000     -0.056401000
6       -1.708131000      1.038993000     -0.067317000
6        0.685338000      7.859808000      0.874213000
1        0.550177000      7.563693000      1.930930000
1        0.072953000      8.749541000      0.674268000
1        1.749219000      8.114445000      0.711657000
6       -0.676672000     -2.336161000      0.014657000
1       -1.563446000     -1.699301000      0.033898000
6       -2.612205000     -4.416829000      1.515592000
1       -1.916556000     -4.779543000      2.287773000
1       -3.516558000     -5.045108000      1.546423000
1       -2.899503000     -3.380867000      1.751971000
6       -5.375682000      0.436307000      0.069481000
7       -3.813005000     -1.228147000      0.218894000
6       -5.027328000     -1.721278000      0.295817000
7       -6.022744000     -0.774501000      0.218296000
1       -5.269781000     -2.778242000      0.420956000
6       -7.466361000     -0.974183000      0.227088000
1       -7.657202000     -1.983300000      0.624266000
1       -7.897409000     -0.250612000      0.936621000
6       -8.090196000     -0.791747000     -1.154991000
1       -7.670406000     -1.510145000     -1.876711000
1       -7.899634000      0.227849000     -1.520925000
1       -9.179371000     -0.945780000     -1.103882000
39
Complex 3c. E = -1546.823526
78       0.572654000     -0.684273000     -0.046708000
17       0.424107000     -3.127967000     -0.114492000
7        2.616667000     -0.602418000      0.034810000
7       -4.415488000      1.366027000     -0.185580000
7       -1.449317000     -0.564568000     -0.122351000
6       -1.643289000      1.976457000     -0.061317000
6        0.786189000      1.309339000      0.013159000
6        2.481559000      3.094908000      0.118825000
1        3.527534000      3.407744000      0.164186000
6       -4.915485000     -1.665285000     -0.254029000
1       -5.549297000     -1.167405000     -1.003343000
1       -4.712831000     -2.686407000     -0.609484000
6        2.146407000      1.734899000      0.074252000
6        3.420102000     -1.682400000      0.040237000
1        2.905551000     -2.645319000     -0.003726000
6        0.145046000      3.682032000      0.047857000
1       -0.655373000      4.423982000      0.036625000
6        5.370024000     -0.288490000      0.151596000
1        6.454249000     -0.160639000      0.197768000
6        4.805018000     -1.566041000      0.098209000
1        5.421058000     -2.466508000      0.100907000
6        4.534694000      0.825145000      0.145317000
1        4.954991000      1.829784000      0.186245000
6        3.143769000      0.657884000      0.086286000
6       -3.482734000      0.422010000     -0.177257000
6       -2.099986000      0.649056000     -0.114019000
7       -2.591810000      2.932258000     -0.071606000
6       -0.214188000      2.318947000      0.001300000
7       -3.638692000     -0.953702000     -0.229454000
6       -3.885368000      2.596264000     -0.130564000
1       -4.598604000      3.428236000     -0.133752000
6        1.480346000      4.069316000      0.105538000
1        1.745288000      5.128323000      0.140372000
6       -2.388235000     -1.497529000     -0.188387000
6       -5.602263000     -1.670726000      1.109058000
1       -4.974835000     -2.165721000      1.866577000
1       -6.559824000     -2.210216000      1.045421000
1       -5.806615000     -0.640579000      1.436654000
1       -2.167242000     -2.564452000     -0.211938000
51
Complex 4c. E = -1394.214599
78       0.206435000     -0.569360000     -0.021058000
7        0.260569000     -2.618617000      0.074053000
7        2.444620000      4.345264000     -0.246575000
7        0.415907000      1.445102000     -0.115090000
6        2.974246000      1.555596000     -0.106102000
6        2.241714000     -0.842013000      0.003471000
6        3.972034000     -2.596158000      0.093699000
1        4.254128000     -3.650804000      0.143913000
6       -0.559703000      4.948665000     -0.259240000
1       -0.047076000      5.559308000     -1.017680000
1       -1.592022000      4.783134000     -0.601628000
6        2.623012000     -2.213093000      0.069344000
6       -0.834364000     -3.402722000      0.104659000
1       -1.789680000     -2.875742000      0.073042000
6        4.637696000     -0.279077000     -0.010327000
1        5.407491000      0.494087000     -0.042584000
6        0.514786000     -5.381701000      0.209272000
1        0.620137000     -6.467993000      0.262877000
6       -0.750507000     -4.788983000      0.172358000
1       -1.665071000     -5.383381000      0.195606000
6        1.644736000     -4.570221000      0.176889000
1        2.640043000     -5.012912000      0.204730000
6        1.511598000     -3.175115000      0.108486000
6        1.474076000      3.440644000     -0.209995000
6        1.656234000      2.050891000     -0.137392000
7        3.955643000      2.477178000     -0.144781000
6        3.284836000      0.119059000     -0.035711000
7        0.104371000      3.646573000     -0.236278000
6        3.658759000      3.779399000     -0.210423000
1        4.511792000      4.466962000     -0.237325000
6        4.978855000     -1.627356000      0.053664000
1        6.028730000     -1.928522000      0.072524000
6       -0.482101000      2.417682000     -0.171647000
6       -0.522811000      5.642294000      1.099890000
1       -1.031464000      5.037862000      1.867029000
1       -1.027112000      6.618911000      1.037388000
1        0.518215000      5.809712000      1.413726000
1       -1.557599000      2.244685000     -0.171310000
6       -1.839926000     -0.395446000     -0.035640000
6       -3.064631000     -0.256758000     -0.040820000
6       -4.486467000     -0.095929000     -0.045997000
6       -5.250377000     -0.399567000     -1.196204000
6       -5.169578000      0.375381000      1.098705000
6       -6.636068000     -0.236879000     -1.198464000
6       -6.555490000      0.536301000      1.089705000
6       -7.297115000      0.231970000     -0.057433000
1       -4.735901000     -0.764940000     -2.087849000
1       -4.592637000      0.609370000      1.996407000
1       -7.206659000     -0.478252000     -2.099636000
1       -7.062833000      0.900891000      1.987296000
1       -8.382866000      0.358032000     -0.061766000
58
Complex 5c. E = -1652.322342
78      -1.299667000     -0.565297000     -0.020377000
7       -0.891935000      4.823834000     -0.154683000
7        0.825734000      3.085243000     -0.124724000
6       -2.695807000      2.631409000     -0.097677000
7       -0.505552000      1.304438000     -0.069522000
7       -2.332174000     -2.337783000      0.023497000
6        3.165733000     -1.905855000      0.070047000
6       -3.697122000     -2.224241000      0.016429000
7       -3.115491000      3.910633000     -0.126382000
6        0.579924000     -1.362112000      0.012868000
6       -0.473141000      3.565649000     -0.124900000
6       -4.208292000     -0.845139000     -0.017776000
6        2.050035000      3.884476000     -0.110144000
1        1.751442000      4.903186000     -0.395631000
1        2.719181000      3.490065000     -0.890093000
7        3.707368000     -3.144911000      0.067315000
6       -2.228758000      4.911108000     -0.152554000
1       -2.646103000      5.924258000     -0.175411000
6       -3.214975000      0.175030000     -0.041646000
6       -5.575756000     -0.532275000     -0.025012000
1       -6.331522000     -1.321402000     -0.006626000
6        4.057144000     -0.802241000      0.104484000
6       -3.662674000      1.519719000     -0.072124000
6       -5.040191000      1.820941000     -0.078591000
1       -5.342175000      2.869592000     -0.102150000
6       -1.302702000      2.431970000     -0.094360000
6       -5.989542000      0.802233000     -0.055436000
1       -7.054815000      1.044227000     -0.060767000
6        5.036905000     -3.283214000      0.095726000
1        5.410194000     -4.314457000      0.090100000
7        5.970993000     -2.323476000      0.128812000
6        1.764179000     -1.705486000      0.038630000
6        0.753645000      1.725406000     -0.086046000
1        1.642112000      1.090116000     -0.064534000
6        2.737603000      3.866204000      1.252485000
1        2.071581000      4.263052000      2.033935000
1        3.643960000      4.491714000      1.224265000
1        3.030666000      2.839917000      1.522043000
6        5.432631000     -1.107228000      0.134179000
7        3.875321000      0.568745000      0.118033000
6        5.091076000      1.063033000      0.154520000
7        6.083313000      0.109959000      0.171550000
1        5.336813000      2.126257000      0.181558000
6        7.527569000      0.304872000      0.168412000
1        7.722166000      1.337449000      0.497669000
1        7.953933000     -0.371654000      0.925383000
6        8.152463000      0.027993000     -1.197323000
1        7.737366000      0.698719000     -1.966099000
1        7.958088000     -1.012722000     -1.495888000
1        9.242315000      0.179864000     -1.154834000
6       -4.485347000     -3.384393000      0.041942000
6       -3.884675000     -4.639502000      0.074806000
6       -2.489965000     -4.727685000      0.082126000
6       -1.748573000     -3.551463000      0.055553000
1       -5.571370000     -3.295072000      0.035764000
1       -4.500090000     -5.542206000      0.094639000
1       -1.973993000     -5.688556000      0.107785000
1       -0.657088000     -3.551164000      0.059317000
41
Complex 3d. E = -1473.016736
78      -0.822112000     -0.679839000      0.031527000
17      -0.700828000     -3.109214000     -0.296587000
7        4.149977000      1.376387000     -0.307448000
7        1.192695000     -0.548477000     -0.034290000
7        3.377677000     -0.942512000     -0.188615000
7       -2.951700000     -0.651935000      0.022867000
7        2.326635000      2.946310000     -0.226151000
6       -1.028502000      1.317859000      0.147871000
6        3.220053000      0.434086000     -0.209208000
6       -0.043509000      2.332425000     -0.003631000
6       -3.388647000     -0.719488000     -1.397563000
1       -2.992523000     -1.639972000     -1.845185000
1       -2.994183000      0.147540000     -1.942292000
1       -4.492427000     -0.718640000     -1.454000000
6       -1.747287000      4.070807000      0.104688000
1       -2.026958000      5.126549000      0.075387000
6       -0.416364000      3.695068000     -0.022310000
1        0.370962000      4.441331000     -0.142028000
6       -2.730322000      3.085358000      0.280350000
1       -3.779169000      3.375907000      0.398259000
6        1.380656000      1.992760000     -0.121055000
6        1.840422000      0.664280000     -0.112007000
6       -3.367808000      0.653669000      0.633657000
1       -4.397414000      0.902063000      0.319619000
1       -3.386786000      0.496198000      1.723773000
6       -2.372769000      1.738224000      0.317157000
6        5.396817000     -1.571694000      1.110675000
1        5.609883000     -0.522482000      1.363773000
1        6.353273000     -2.112557000      1.041904000
1        4.803132000     -2.018695000      1.923271000
6        4.654425000     -1.653102000     -0.220534000
1        4.441028000     -2.694865000     -0.502324000
1        5.255993000     -1.203371000     -1.024946000
6        3.617643000      2.607207000     -0.311437000
1        4.328137000      3.437680000     -0.393286000
6       -3.563710000     -1.776341000      0.774563000
1       -4.664580000     -1.685633000      0.755466000
1       -3.208208000     -1.752700000      1.812515000
1       -3.243939000     -2.722863000      0.324260000
6        2.129878000     -1.484214000     -0.080311000
1        1.909728000     -2.551264000     -0.061219000
53
Complex 4d. E = -1320.407413
78       0.182827000     -0.791441000     -0.092635000
7        2.700574000      3.968526000      0.341879000
7        0.525049000      1.200890000     -0.042943000
7        0.337127000      3.416178000      0.067675000
7        0.065431000     -2.925005000     -0.037858000
7        4.097604000      2.010557000      0.381739000
6        2.206855000     -1.179988000     -0.082809000
6        1.686806000      3.125593000      0.185777000
6        3.299723000     -0.297974000      0.124768000
6       -0.046932000     -3.334942000      1.387916000
1       -0.944936000     -2.880198000      1.824594000
1        0.837074000     -2.988544000      1.937322000
1       -0.115138000     -4.435807000      1.459092000
6        4.877650000     -2.149997000      0.099726000
1        5.900196000     -2.526320000      0.182279000
6        4.621494000     -0.789121000      0.214602000
1        5.431331000     -0.075452000      0.376080000
6        3.816756000     -3.039120000     -0.133650000
1        4.017740000     -4.109885000     -0.242827000
6        3.073077000      1.150737000      0.217589000
6        1.791308000      1.728235000      0.115090000
6        1.353809000     -3.443857000     -0.613351000
1        1.495238000     -4.497157000     -0.310311000
1        1.231781000     -3.430462000     -1.708148000
6        2.512396000     -2.555623000     -0.237828000
6       -0.018172000      5.456704000     -1.300747000
1        1.059133000      5.563737000     -1.496077000
1       -0.468104000      6.461268000     -1.280161000
1       -0.473687000      4.889605000     -2.127485000
6       -0.245152000      4.756317000      0.036350000
1       -1.316891000      4.652330000      0.262031000
1        0.217441000      5.329054000      0.854253000
6        3.873962000      3.327583000      0.435384000
1        4.758465000      3.960721000      0.570186000
6       -1.081105000     -3.483200000     -0.796181000
1       -1.047604000     -4.587312000     -0.773080000
1       -1.034638000     -3.132183000     -1.834621000
1       -2.016403000     -3.121985000     -0.353654000
6       -0.313702000      2.226104000     -0.069232000
1       -1.393239000      2.118656000     -0.166721000
6       -1.849786000     -0.502921000     -0.031260000
6       -3.064368000     -0.301840000      0.034949000
6       -4.474906000     -0.074640000      0.108251000
6       -5.316398000     -0.348992000     -0.994453000
6       -5.070924000      0.433217000      1.285703000
6       -6.691320000     -0.124127000     -0.919842000
6       -6.446556000      0.655918000      1.354080000
6       -7.265172000      0.379385000      0.253143000
1       -4.870512000     -0.741031000     -1.911391000
1       -4.434041000      0.646616000      2.147322000
1       -7.322297000     -0.343837000     -1.785627000
1       -6.885298000      1.047701000      2.276061000
1       -8.342699000      0.554133000      0.309149000
60
Complex 5d. E = -1578.511686
78      -1.232421000     -0.859681000      0.063640000
7       -2.795281000      4.304028000     -0.273828000
7       -0.569187000      3.306708000     -0.112929000
6       -3.694590000      1.613735000     -0.113711000
7       -1.175212000      1.170151000      0.021887000
7       -1.528586000     -2.970761000     -0.009254000
6        3.287669000      0.009735000     -0.089552000
6       -2.864923000     -3.240994000      0.625488000
1       -3.221236000     -4.242579000      0.323477000
7       -4.543047000      2.653368000     -0.229655000
6        0.807165000     -0.880083000     -0.023976000
6       -1.953726000      3.284413000     -0.162107000
6       -3.846364000     -2.140111000      0.309749000
6        0.283267000      4.494405000     -0.205459000
1       -0.398026000      5.354662000     -0.139340000
1        0.744568000      4.514783000     -1.206769000
7        3.363574000      1.367052000     -0.003165000
6       -4.073183000      3.903275000     -0.300104000
1       -4.824871000      4.695754000     -0.391403000
6       -3.290069000     -0.848285000      0.136754000
6       -5.224194000     -2.359065000      0.277143000
1       -5.624979000     -3.370639000      0.399006000
6        4.501974000     -0.704055000     -0.205004000
6       -4.195478000      0.233463000     -0.010805000
6       -5.589632000      0.009462000     -0.029529000
1       -6.252239000      0.868735000     -0.146951000
6       -2.322701000      1.931706000     -0.075696000
6       -6.100042000     -1.277233000      0.100104000
1       -7.179505000     -1.445169000      0.073369000
6        4.558461000      1.966692000     -0.031706000
1        4.545918000      3.061085000      0.044090000
7        5.763536000      1.397900000     -0.138454000
6        2.003265000     -0.580500000     -0.060231000
6       -0.150586000      2.015388000     -0.007007000
1        0.900881000      1.724701000      0.033188000
6        1.352694000      4.532924000      0.881467000
1        0.895681000      4.524068000      1.883204000
1        1.946022000      5.454689000      0.781103000
1        2.037936000      3.674116000      0.800605000
6        5.684464000      0.071424000     -0.223695000
7        4.806834000     -2.044953000     -0.311144000
6        6.112496000     -2.075959000     -0.389123000
7        6.714928000     -0.831813000     -0.348638000
1        6.717161000     -2.980177000     -0.485711000
6        8.135691000     -0.512217000     -0.366365000
1        8.666846000     -1.394582000     -0.755872000
1        8.284451000      0.308542000     -1.085576000
6        8.662788000     -0.108554000      1.009295000
1        8.522384000     -0.920600000      1.740017000
1        8.129923000      0.784171000      1.368725000
1        9.737179000      0.126649000      0.952283000
6       -0.471475000     -3.743717000      0.688519000
1        0.493571000     -3.559302000      0.202097000
1       -0.401840000     -3.405452000      1.729958000
1       -0.711146000     -4.821846000      0.661841000
6       -1.566553000     -3.374345000     -1.440772000
1       -2.394861000     -2.858643000     -1.942286000
1       -0.621527000     -3.093343000     -1.922251000
1       -1.712786000     -4.466969000     -1.519732000
1       -2.692122000     -3.268286000      1.713191000
